# Supplementary material for: Metabolic Modulation by Dimethyl Fumarate Alters Docetaxel Responses in Prostate Cancer Cells
Source: Int J Mol Sci. 2026 Jul 11;27(14):6209. doi: 10.3390/ijms27146209 (PMC13411018; doi:10.3390/ijms27146209)
Supplement: Supplementary file 1 [file ijms-27-06209-s001.zip]

Archive with 7 entries (6 files):
- ijms-4292058-supplementary/
- ijms-4292058-supplementary/Figure S1.pdf
- ijms-4292058-supplementary/Figure S2.pdf
- ijms-4292058-supplementary/Figure S3.pdf
- ijms-4292058-supplementary/Table S1_Final.pdf
- ijms-4292058-supplementary/Table S2.pdf
- ijms-4292058-supplementary/Table S3_Final.pdf
